# Supplementary material for: Ethylene-Mediated VvERF003 Promotes Flavonol Accumulation by Upregulating VvFLS1 and VvCHI1 in ‘Chardonnay’ Grape Berry Skin
Source: Biomolecules. 2026 Jan 1;16(1):69. doi: 10.3390/biom16010069 (PMC12838987; doi:10.3390/biom16010069)
Supplement: Supplementary file 1 [file biomolecules-16-00069-s001.zip]

Archive with 1 entries (1 files):
- biomolecules-4026064-supplementary.pdf
